# Supplementary material for: Evaluation of laser power stability of repeatedly used SubCyclo probe in micropulse transscleral cyclophotocoagulation for glaucoma: A step towards sustainable ophthalmic surgery
Source: PLoS One. 2023 Dec 8;18(12):e0295517. doi: 10.1371/journal.pone.0295517 (PMC10707564; doi:10.1371/journal.pone.0295517)
Supplement: S1 File — (XLSX) [file pone.0295517.s001.xlsx]

## Sheet: Data
probe	time	c1	c2	c3	c4	c5	c6	c7	c8	c9	c10	c11	c12	c13	c14	c15	c16	c17	c18	c19	c20	c21	c22	c23	c24	c25	c26	c27	c28	c29	c30	c31	c32	c33	c34	c35	c36	c37	c38	c39	c40
1	10	444	440	441	431	441	439	445	445	414	445	448	444	440	445	444	441	448	448	451	451	449	450	451	450	447	450	451	449	451	452	450	451	452	451	451	451	452	451	451	451
1	20	440	437	439	418	442	432	442	442	395	441	445	442	436	442	439	433	445	446	450	449	446	448	448	447	447	450	450	449	448	448	449	449	451	449	449	450	451	450	450	449
1	30	433	436	437	413	439	427	441	442	381	440	444	438	436	441	436	432	445	445	448	449	446	447	447	446	446	449	449	449	448	448	448	448	451	449	449	451	450	450	449	449
1	40	405	433	436	409	437	421	439	441	378	437	443	438	438	439	402	433	443	444	448	447	447	445	448	446	446	448	449	448	448	448	447	448	450	448	449	451	450	449	449	449
1	50	400	421	434	408	433	414	439	440	381	435	441	437	438	439	388	420	443	443	448	447	446	445	448	446	447	447	448	446	447	447	447	448	450	449	449	450	450	449	449	448
1	60	398	405	431	409	423	409	437	438	410	434	438	436	437	432	392	421	442	440	447	448	445	445	447	446	446	444	448	446	447	440	446	447	449	447	449	449	450	449	449	448
1	70	397	399	420	400	421	415	434	436	415	433	435	436	436	431	387	421	441	438	446	447	444	445	446	446	447	434	448	446	446	444	447	447	448	446	448	449	450	450	449	447
1	80	396	397	410	392	410	408	432	435	417	431	432	435	434	439	414	420	440	438	446	446	443	445	445	445	444	436	447	446	446	441	446	446	449	447	447	448	450	450	449	447
1	90	396	396	401	385	404	391	422	426	413	428	428	433	430	438	423	412	439	435	445	445	443	445	445	444	443	446	447	445	446	445	446	446	448	447	448	449	447	450	448	447
2	10	445	425	408	411	428	441	442	444	444	446	447	447	447	445	448	447	447	450	447	447	447	449	448	448	446	448	446	447	448	449	449	448	446	450	447	446	447	446	448	447
2	20	440	404	402	402	403	422	434	438	440	443	444	443	444	443	446	444	445	445	444	445	447	444	446	447	445	445	446	446	447	448	446	446	444	446	445	445	446	442	447	446
2	30	433	401	400	401	399	403	410	417	437	440	442	442	442	442	446	443	444	441	444	444	445	444	446	446	444	444	445	443	446	445	444	445	445	444	444	445	444	441	445	447
2	40	416	400	399	397	398	398	399	401	423	435	439	442	441	440	445	442	444	443	443	442	443	442	445	445	444	444	447	443	445	445	445	445	442	442	442	445	441	442	445	446
2	50	407	400	399	397	398	398	397	397	403	412	434	441	438	438	442	440	442	441	442	440	443	440	444	443	444	440	445	443	444	444	443	443	440	440	440	444	441	439	444	444
2	60	404	400	399	397	397	397	397	397	399	397	409	438	434	427	437	435	439	438	439	437	438	439	442	441	442	442	442	441	442	442	439	441	438	440	438	444	439	438	442	442
2	70	403	400	398	398	397	396	397	398	396	395	398	430	405	404	418	410	420	433	431	419	430	435	440	438	438	440	440	438	440	440	435	439	434	437	435	440	436	435	440	438
2	80	402	399	398	398	396	396	396	398	395	394	396	403	401	397	404	402	406	410	407	405	407	415	435	429	421	434	436	433	435	434	431	433	430	434	431	436	432	432	435	436
2	90	403	399	397	397	396	395	395	398	397	394	396	398	399	396	400	400	403	403	402	401	404	404	414	406	404	415	431	426	426	425	420	421	421	429	427	430	420	427	430	430
3	10	437	415	414	424	442	449	453	456	457	458	456	457	458	459	458	458	459	460	458	460	461	461	458	461	461	461	461	461	461	459	460	462	461	461	462	462	451	461	461	461
3	20	418	413	415	417	425	437	448	453	455	456	457	456	457	456	457	458	457	458	457	459	460	460	459	460	461	461	461	460	460	461	460	458	461	459	462	460	460	460	460	461
3	30	414	412	415	415	419	423	439	449	452	455	456	454	457	455	458	455	457	457	456	458	459	459	459	460	460	460	462	460	459	457	459	459	460	460	460	460	460	460	459	461
3	40	412	412	414	414	416	418	428	440	448	453	455	453	456	455	457	457	456	457	457	459	458	458	459	459	462	459	462	460	459	458	459	459	460	459	462	460	460	459	458	461
3	50	411	412	412	414	415	416	421	430	439	449	455	451	455	455	457	456	457	457	457	457	459	459	457	458	459	460	460	460	459	458	460	460	461	460	460	459	460	459	459	461
3	60	411	412	413	414	415	415	417	422	430	442	449	447	452	453	457	455	456	457	457	458	459	458	457	458	458	459	460	460	459	459	459	460	459	459	460	459	460	458	459	461
3	70	411	413	412	414	414	415	415	416	423	434	444	442	448	451	456	455	454	457	457	455	459	459	457	458	458	460	458	460	459	458	459	458	460	459	459	459	460	458	460	461
3	80	412	413	412	415	414	414	415	414	418	428	436	434	442	446	454	451	452	456	456	454	457	457	458	459	458	459	458	458	458	458	459	459	459	458	459	460	460	459	459	460
3	90	411	413	411	415	414	414	415	415	417	422	430	430	438	442	451	448	448	453	455	454	456	457	458	460	459	460	458	459	457	458	459	459	459	459	460	459	460	459	458	459
4	10	442	423	405	441	445	447	444	445	443	445	446	446	448	447	447	449	447	450	449	452	449	448	448	448	449	444	449	449	450	451	449	449	451	449	450	452	450	450	453	453
4	20	440	399	375	436	442	444	443	443	443	443	445	446	447	445	447	447	445	448	447	451	449	447	447	448	448	443	447	448	449	451	446	447	449	448	450	451	450	451	452	452
4	30	437	390	373	400	440	442	445	443	443	442	444	443	444	444	446	446	444	446	446	448	450	446	445	446	447	443	446	446	447	450	445	446	448	448	449	449	448	451	451	451
4	40	432	386	372	376	436	440	443	444	442	443	443	442	442	443	446	446	443	448	445	446	449	446	445	443	446	443	446	444	447	451	445	446	448	448	447	449	450	451	452	452
4	50	417	383	373	372	424	435	441	443	441	439	441	440	439	441	445	446	442	446	445	444	449	445	445	444	444	442	444	443	447	451	444	446	448	445	448	447	448	450	448	453
4	60	401	381	372	371	387	425	437	442	438	438	437	436	435	438	444	444	440	446	442	444	449	443	444	443	444	440	442	442	445	451	443	446	447	446	447	447	449	449	447	452
4	70	393	379	372	371	374	399	435	440	435	431	432	427	429	432	440	440	436	443	438	442	447	440	441	446	442	439	440	441	445	450	442	446	446	445	447	448	447	449	446	451
4	80	387	377	371	370	371	374	431	437	423	400	402	388	399	408	440	435	434	440	435	439	446	437	439	443	440	437	440	440	443	448	439	445	445	446	446	447	447	446	445	452
4	90	383	376	370	369	371	372	410	428	388	378	378	374	378	379	434	426	421	435	424	432	445	431	436	442	437	435	437	437	440	445	437	442	443	447	444	445	445	447	446	452
5	10	429	425	422	423	425	425	424	424	423	426	425	426	424	425	428	426	427	427	425	427	425	427	426	426	430	429	427	427	428	427	430	428	428	427	426	428	424	425	427	426
5	20	427	422	422	423	423	423	424	421	421	424	423	424	421	424	426	427	425	426	425	423	423	427	425	426	428	428	424	428	428	424	429	426	426	425	424	425	420	422	424	423
5	30	427	422	421	421	422	422	422	420	421	422	422	423	422	419	425	425	424	425	423	424	424	426	423	424	428	424	423	425	425	423	424	423	425	422	420	421	418	418	425	420
5	40	425	421	420	421	422	422	421	422	420	422	421	423	420	418	423	423	423	423	423	423	425	424	423	423	426	420	420	422	422	421	422	423	422	417	417	419	417	416	422	420
5	50	424	422	419	420	421	421	422	421	420	422	421	422	422	417	422	422	421	424	421	423	423	423	421	423	425	420	419	420	422	418	422	423	420	418	417	419	416	416	420	420
5	60	424	422	420	420	421	420	421	422	420	422	421	419	424	420	423	422	421	424	421	422	423	423	421	422	422	418	420	419	421	419	421	421	420	418	419	418	416	416	420	419
5	70	424	421	420	419	421	422	422	422	422	422	421	420	422	421	423	422	421	422	421	423	422	423	421	421	423	420	419	420	419	419	422	417	420	418	418	418	419	416	419	419
5	80	423	422	420	419	421	422	420	421	420	421	421	419	422	422	423	421	420	422	421	422	422	422	421	422	423	420	418	419	419	419	422	417	421	417	420	417	419	417	420	419
5	90	422	423	420	418	420	422	420	421	420	422	422	420	422	422	423	421	421	422	421	421	423	422	425	420	424	419	418	418	420	419	421	417	419	417	419	417	418	416	419	418
6	10	469	442	433	430	429	431	439	458	454	462	460	460	468	465	461	464	467	469	467	466	465	467	466	463	464	462	468	470	467	464	476	455	455	467	451	450	453	457	452	470
6	20	466	435	431	427	427	426	429	454	442	458	455	453	464	460	458	458	462	464	466	464	464	466	464	459	459	461	467	467	460	462	470	453	447	463	446	448	451	455	450	467
6	30	458	433	432	427	425	425	426	449	435	455	448	440	461	453	454	457	458	459	465	462	462	464	461	458	457	459	465	464	455	462	469	450	446	460	445	446	449	454	447	465
6	40	452	432	430	427	425	424	426	437	427	451	437	435	459	444	445	453	450	458	463	459	460	462	459	456	451	455	463	462	458	459	468	448	445	458	441	442	447	452	445	464
6	50	445	432	430	426	424	423	426	430	425	443	430	430	454	438	436	443	442	454	459	458	458	460	459	454	445	451	463	457	456	459	468	448	443	460	439	440	443	450	443	464
6	60	438	430	429	427	424	423	425	427	424	435	426	428	445	435	432	437	435	445	453	453	455	458	456	446	440	446	457	459	454	458	468	445	440	458	438	425	440	449	441	462
6	70	435	428	429	427	423	423	425	424	423	433	428	429	439	432	430	434	431	443	448	450	450	454	450	442	439	443	456	454	450	458	466	441	438	457	437	418	438	446	438	460
6	80	432	428	428	425	423	423	425	423	421	429	428	427	436	430	431	433	430	439	441	444	444	450	446	441	437	438	448	450	444	458	465	439	432	455	433	428	433	444	436	459
6	90	429	429	429	426	422	422	424	422	421	426	428	427	434	429	430	430	429	435	439	441	440	445	442	437	436	436	447	445	442	457	463	434	427	450	429	429	428	438	431	458
